# Supplementary material for: Intra- and Inter-Day Element Variability in Human Breast Milk: Pilot Study
Source: Toxics. 2022 Feb 25;10(3):109. doi: 10.3390/toxics10030109 (PMC8951413; doi:10.3390/toxics10030109)
Supplement: Supplementary file 1 [file toxics-10-00109-s001.zip]

Archive with 1 entries (1 files):
- toxics-1595563-supplementary.pdf
